# Supplementary material for: Global evidence on the cost-effectiveness of cardiac resynchronization therapy for heart failure: a systematic review
Source: Front Cardiovasc Med. 2026 May 21;13:1766979. doi: 10.3389/fcvm.2026.1766979 (PMC13234864; doi:10.3389/fcvm.2026.1766979)
Supplement: Supplementary file 4 [file Table2.xlsx]

## Sheet: Maniadakis 2011
Item No.	CHEERS 2022 Checklist Item	Reported in Section (page/paragraph)	Evaluation ( 1–3)	Comments / Notes
1	1. Title identifies the study as an economic evaluation	Title	3	Title explicitly states “Cost effectiveness … in Greece.”
2	2. Abstract provides structured summary (context, methods, results, etc.)	Abstract	3	Structured abstract with Aims, Methods, Results, Conclusions.
3	3. Background and objectives clearly stated	Introduction	3	Explains rationale for assessing CRT cost-effectiveness in Greek health-care system.
4	4. Health economic analysis plan reported (if available)	Methods	2	Analysis plan described; no external registration.
5	5. Study population described	Methods	3	813 CARE-HF patients (NYHA III–IV, LVEF < 35 %, QRS > 120 ms).
6	6. Setting and location described	Methods	3	Greek health-care setting; social-insurance payer perspective.
7	7. Comparators explained and justified	Methods	3	CRT + medical therapy vs medical therapy alone; fully justified.
8	8. Perspective(s) adopted stated and justified	Methods	3	Third-party payer (Greek social insurance funds); clearly justified.
9	9. Time horizon stated and justified	Methods	3	Lifetime perspective (main); shorter horizons tested in sensitivity analyses.
10	10. Discount rate(s) reported and justified	Methods	3	3 % per year for costs and effects (per WHO guidelines).
11	11. Selection of outcomes explained	Methods	3	Primary outcomes = QALYs and life-years gained.
12	12. Measurement of outcomes described	Methods	3	EQ-5D and MLWHF scores from CARE-HF used to estimate utilities.
13	13. Valuation of outcomes described (population and methods)	Methods	3	Utility mapping from MLWHF to EQ-5D per Calvert et al. (UK model).
14	14. Measurement and valuation of resources and costs described	Methods	3	Hospitalization and device costs from Greek IKA database and 2011 price observatory.
15	15. Currency, price date, and conversion reported	Methods	3	All costs in € (2011 prices
16	16. Model rationale and description provided (if applicable)	Methods	3	Lifetime model extrapolating CARE-HF survival with exponential fit illustrated in Fig 1.
17	17. Analytics and assumptions described (validation, extrapolation, etc.)	Methods	3	Assumptions for survival curves, battery life, discount rates, and bootstrap uncertainty fully stated.
18	18. Characterizing heterogeneity (subgroups)	Discussion	2	Results for public vs private sector and CRT-D subgroup reported; no patient-level heterogeneity.
19	19. Characterizing distributional effects (priority populations)	Not reported	1	No equity or distributional analysis.
20	20. Characterizing uncertainty (methods to test uncertainty)	Methods + Results	3	Bootstrap (2 000 samples), probabilistic and deterministic sensitivity analyses.
21	21. Engagement with patients and stakeholders described	Acknowledgments	2	Experts and Medtronic reviewers involved; no direct patient input.
22	22. Study parameters (analytic inputs, distributions) reported	Tables 1-4	3	Comprehensive tables with costs, unit prices, lifetimes, and CIs provided.
23	23. Summary of main results presented (costs, outcomes, ICERs, etc.)	Results (Tables 2-4)	3	ICER €6 045/QALY (95 % CI €4 292–€9 411) reported with sensitivity analyses.
24	24. Effect of uncertainty discussed (sensitivity, discount rate)	Results + Discussion	3	Uncertainty from survival, discount, battery life and sector costs thoroughly discussed.
25	25. Effect of engagement with patients/stakeholders discussed	Not applicable	1	Not formally addressed.
26	26. Study findings, limitations, generalizability discussed	Discussion	3	Limitations and comparisons with UK and Nordic studies explored.
27	27. Source of funding described	Acknowledgments	3	Unrestricted grant from Medtronic International (Tolochenaz, Switzerland).
28	28. Conflicts of interest declared	Acknowledgments	3	Full COI declaration for authors and Medtronic employees.
	Total points achieved		77
	Total applicable items	28	84
	Percentage adherence (%)		0.9166
	Overall reporting quality (High / Medium / Low)	High

## Sheet: Yao et al 2007
Item No.	CHEERS 2022 Checklist Item	Reported in Section (page/paragraph)	Evaluation ( 1–3)	Comments / Notes
1	1. Title identifies the study as an economic evaluation	Title	3	Title clearly contains “cost-effectiveness,” identifying an economic evaluation.
2	2. Abstract provides structured summary (context, methods, results, etc.)	Abstract	3	Structured summary including Aims, Methods, Results, Conclusions.
3	3. Background and objectives clearly stated	Introduction	3	Rationale and objectives clearly stated: evaluate CRT-P vs MT and CRT-ICD vs CRT-P.
4	4. Health economic analysis plan reported (if available)	Methods	2	Model pre-specified from CARE-HF but no separate prospective analysis plan.
5	5. Study population described	Methods	3	CARE-HF patients: symptomatic HF, LVEF ≤ 35 %, QRS ≥ 120 ms, mean age ≈ 65 y.
6	6. Setting and location described	Methods	3	United Kingdom health-care perspective clearly stated.
7	7. Comparators explained and justified	Methods	3	MT, CRT-P + MT, and CRT-ICD + MT defined and justified.
8	8. Perspective(s) adopted stated and justified	Methods	3	UK NHS health-care payer perspective explicitly adopted.
9	9. Time horizon stated and justified	Methods	3	Lifetime (10 000 Monte Carlo simulations) clearly justified.
10	10. Discount rate(s) reported and justified	Methods	3	3.5 % per year for costs and effects, consistent with UK guidelines.
11	11. Selection of outcomes explained	Methods	3	Life-years and QALYs as primary effectiveness measures.
12	12. Measurement of outcomes described	Methods	3	Derived from CARE-HF individual data and COMPANION for ICD effect.
13	13. Valuation of outcomes described (population and methods)	Methods	3	Utility weights for NYHA classes from published UK sources.
14	14. Measurement and valuation of resources and costs described	Methods	3	Device and hospitalization costs from UK NHS reference costs (2004).
15	15. Currency, price date, and conversion reported	Methods	3	Costs in euros (€), converted from pounds sterling using 2004 exchange rates.
16	16. Model rationale and description provided (if applicable)	Methods	3	Markov model structure explained with state transitions and battery replacement cycles.
17	17. Analytics and assumptions described (validation, extrapolation, etc.)	Methods	3	Monte Carlo simulation (10 000 patients); transition probabilities validated vs trial data.
18	18. Characterizing heterogeneity (subgroups)	Results	2	Subgroup analyses not detailed; base case represents average 65-year patient.
19	19. Characterizing distributional effects (priority populations)	Not Reported	1	No equity or distributional assessment.
20	20. Characterizing uncertainty (methods to test uncertainty)	Methods +Results	3	Probabilistic (Monte Carlo) and CI ranges provided for ICERs.
21	21. Engagement with patients and stakeholders described	Not Reported	1	No patient or stakeholder involvement reported.
22	22. Study parameters (analytic inputs, distributions) reported	Tables 1-2	3	Input values, utility weights, and cost ranges tabulated.
23	23. Summary of main results presented (costs, outcomes, ICERs, etc.)	Results	3	ICERs clearly reported: €7 538/QALY (CTR-P vs MT); €47 909/QALY (CRT-ICD vs CRT-P).
24	24. Effect of uncertainty discussed (sensitivity, discount rate)	Results + Discussion	3	Sensitivity analyses and impact of battery life variation discussed.
25	25. Effect of engagement with patients/stakeholders discussed	Not Applicable	1	No discussion of patient or stakeholder impact.
26	26. Study findings, limitations, generalizability discussed	Discussion	3	Findings interpreted with limitations and policy relevance to UK NHS.
27	27. Source of funding described	Acknowledgments	3	Funding from Medtronic Ltd. UK declared.
28	28. Conflicts of interest declared	Acknowledgments	3	Authors declare consultancy fees from device manufacturers; transparently reported.
	Total points achieved		76
	Total applicable items	28	84
	Percentage adherence (%)		0.9047
	Overall reporting quality (High / Medium / Low)	High

## Sheet: Neyt et al 2011
Item No.	CHEERS 2022 Checklist Item	Reported in Section (page/paragraph)	Evaluation ( 1–3)	Comments / Notes
1	1. Title identifies the study as an economic evaluation	Title	3	The title explicitly states “Cost-effectiveness … Markov model,” clearly identifying it as an economic evaluation.
2	2. Abstract provides structured summary (context, methods, results, etc.)	Abstract	3	Fully structured abstract with objective, methods, results, and conclusions.
3	3. Background and objectives clearly stated	Introduction	3	Context and policy relevance clearly defined for Belgian reimbursement decision.
4	4. Health economic analysis plan reported (if available)	Methods	2	Follows national pharmacoeconomic guidelines but no separate pre-registered plan.
5	5. Study population described	Methods	3	Detailed description: NYHA III–IV, EF ≤ 35 %, mean age 67 years, 67 % male, n = 1000 simulated patients.
6	6. Setting and location described	Methods	3	Belgian healthcare-payer perspective stated; data from Belgian hospitals and Technical Cell
7	7. Comparators explained and justified	Methods	3	OPT vs CRT-P vs CRT-D clearly defined and justified using COMPANION trial.
8	8. Perspective(s) adopted stated and justified	Methods	3	Healthcare-payer perspective (Belgian government + patient co-payments) explicitly defined
9	9. Time horizon stated and justified	Methods	3	Lifetime horizon with monthly cycles
10	10. Discount rate(s) reported and justified	Methods	3	3 % for costs and 1.5 % for benefits per Belgian guidelines; scenario analyses tested alternatives.
11	11. Selection of outcomes explained	Methods	3	Life-years gained (LYG) and QALYs explicitly stated as outcomes.
12	12. Measurement of outcomes described	Methods ("Mortaloty / Hospitalisations/ Utilities)	3	Derived from COMPANION trial and published utility studies (Cleland, Calvert, Feldman).
13	13. Valuation of outcomes described (population and methods)	Methods ("Utilities")	3	EQ-5D-based utilities applied; hospital stay utilities (0.46) and out-of-hospital (0.68–0.78) explained.
14	14. Measurement and valuation of resources and costs described	Methods ("Costs")	3	Detailed real-world costs from 342 Belgian implants + Technical Cell data.
15	15. Currency, price date, and conversion reported	Methods	3	Costs in 2008 euros; CPI adjustment reported.
16	16. Model rationale and description provided (if applicable)	Methods ("Model / Decision model")	3	Lifetime Markov model with monthly cycles and explicit structure (figure 1).
17	17. Analytics and assumptions described (validation, extrapolation, etc.)	Methods ("Uncertainty /Probabailistic modeling")	3	Latin hypercube simulation (1000 runs), normal/beta/gamma distributions described.
18	18. Characterizing heterogeneity (subgroups)	Discussion	2	Population based on COMPANION; no formal subgroup analysis but heterogeneity acknowledged.
19	19. Characterizing distributional effects (priority populations)	Not reported	1	No equity or distributional impact analysis.
20	20. Characterizing uncertainty (methods to test uncertainty)	Methods +Results	3	Probabilistic and deterministic sensitivity analyses with CE acceptability curves.
21	21. Engagement with patients and stakeholders described	Not applicable	1	No patient or stakeholder involvement reported.
22	22. Study parameters (analytic inputs, distributions) reported	Table 1	3	Comprehensive input table with means, CIs, and distributions for each parameter.
23	23. Summary of main results presented (costs, outcomes, ICERs, etc.)	Results	3	ICERs clearly presented (€11 200/QALY for CRT-P; €57 000/QALY for CRT-D vs CRT-P).
24	24. Effect of uncertainty discussed (sensitivity, discount rate)	Results ( Fig 2-3)	3	CE planes and acceptability curves demonstrate uncertainty and threshold probabilities
25	25. Effect of engagement with patients/stakeholders discussed	Not applicable	1	Not addressed because no engagement was performed
26	26. Study findings, limitations, generalizability discussed	Discussion	3	Comprehensive discussion of limitations (trial extrapolation, QoL measurement, external validity).
27	27. Source of funding described	End of article	3	"No specific grant from any funding agency” clearly stated
28	28. Conflicts of interest declared	End of article	3	“All authors declare none” clearly reported.
	Total points achieved	76	76
	Total applicable items	28	84
	Percentage adherence (%)	0.9
	Overall reporting quality (High / Medium / Low)	High

## Sheet: Bertoldi et al 2013
Item No.	CHEERS 2022 Checklist Item	Reported in Section (page/paragraph)	Evaluation ( 1–3)	Comments / Notes
1	1. Title identifies the study as an economic evaluation	Title	3	Title explicitly states “Cost-effectiveness … public health system,” identifying it as an economic evaluation.
2	2. Abstract provides structured summary (context, methods, results, etc.)	Abstract	3	Fully structured abstract summarizing background, methods, results and conclusions.
3	3. Background and objectives clearly stated	Introduction	3	Context and rationale for cost-effectiveness of CRT in Brazil clearly stated.
4	4. Health economic analysis plan reported (if available)	Methods	2	Describes analytic model and data sources but no pre-registered analysis plan.
5	5. Study population described	Methods (2.1 Target population)	3	Detailed description: HF with EF < 35 %, NYHA II–IV, age 60 years at entry.
6	6. Setting and location described	Methods	3	Brazilian public health system; data from local cohorts and national sources.
7	7. Comparators explained and justified	Methods	3	Four strategies (OMT, ICD, CRT-P, CRT-D) clearly defined and justified.
8	8. Perspective(s) adopted stated and justified	Methods (2.6 Utilities and costs)	3	Public-payer perspective of Brazilian Unified Health System explicitly stated.
9	9. Time horizon stated and justified	Methods (2.2 model structure)	3	20-year lifetime horizon with monthly cycles justified for chronic HF.
10	10. Discount rate(s) reported and justified	Methods (2.6 Utilities and costs)	3	5 % per year for both costs and utilities — per Brazilian guidelines.
11	11. Selection of outcomes explained	Methods	3	Life-years and QALYs chosen as effectiveness measures.
12	12. Measurement of outcomes described	Methods (2.3 and 2.4)	3	Mortality and hospitalization from local cohort + meta-analyses.
13	13. Valuation of outcomes described (population and methods)	Methods (2.6 Utilities and costs)	3	Utilities from published EQ-5D sources (Göhler et al.) applied by NYHA class.
14	14. Measurement and valuation of resources and costs described	Methods (2.6)	3	Unit costs from Brazilian Ministry of Health DATASUS database; device and procedure costs detailed.
15	15. Currency, price date, and conversion reported	Methods	3	2008 International Dollars (Int$) using PPP 1 Int$ = 1.56 R$; source World Bank.
16	16. Model rationale and description provided (if applicable)	Methods (2.2)	3	Decision-tree + Markov model built in TreeAge Pro; schematic figures provided.
17	17. Analytics and assumptions described (validation, extrapolation, etc.)	Methods (2.8 Sensitivity analysis)	3	Model validation and assumptions clearly described; probability distributions defined.
18	18. Characterizing heterogeneity (subgroups)	Discussion	2	Acknowledges heterogeneity but no formal subgroup analyses.
19	19. Characterizing distributional effects (priority populations)	Not reported	1	Equity or priority-population impacts not analyzed.
20	20. Characterizing uncertainty (methods to test uncertainty)	Methods + Results (2.8/3.0)	3	Comprehensive one-way and probabilistic (10 000 Monte Carlo) sensitivity analyses.
21	21. Engagement with patients and stakeholders described	Not applicable	1	No patient or stakeholder involvement reported.
22	22. Study parameters (analytic inputs, distributions) reported	Table 1	3	All parameters listed with base, min, max values and sources.
23	23. Summary of main results presented (costs, outcomes, ICERs, etc.)	Results (Tables 2-3)	3	ICERs and incremental costs per LY and QALY clearly presented.
24	24. Effect of uncertainty discussed (sensitivity, discount rate)	Results (Fig 4, Table 4)	3	Sensitivity plots and cost-effectiveness acceptability curves shown.
25	25. Effect of engagement with patients/stakeholders discussed	Not applicable	1	No stakeholder/patient impact discussed.
26	26. Study findings, limitations, generalizability discussed	Discussion	3	Findings interpreted with limitations and policy implications for middle-income countries.
27	27. Source of funding described	Acknowledgement	3	Funded by Brazilian National Institute of Science and Technology (IATS).
28	28. Conflicts of interest declared	Acknowledgement	3	Authors declare no conflicts or industry ties.
	Total points achieved		76
	Total applicable items	28
	Percentage adherence (%)	0.9
	Overall reporting quality (High / Medium / Low)	high

## Sheet: Calvert et al 2005
Item No.	CHEERS 2022 Checklist Item	Reported in Section (page/paragraph)	Evaluation ( 1–3)	Comments / Notes
1	1. Title identifies the study as an economic evaluation	Title	3	Title clearly includes “Cost-effectiveness”, identifying it as an economic evaluation.
2	2. Abstract provides structured summary (context, methods, results, etc.)	Abstract	3	Rationale and clinical context of CRT and prior evidence summarized clearly.
3	3. Background and objectives clearly stated	Introduction	3	Economic analysis specified a priori in trial protocol as secondary endpoint.
4	4. Health economic analysis plan reported (if available)	Methods	3	Complete description: n = 813, NYHA III–IV, EF < 35 %, QRS > 120 ms across 12 countries.
5	5. Study population described	Methods	3	82 European centres; costs based on UK health-care perspective.
6	6. Setting and location described	Methods	3	CRT + medical therapy vs medical therapy alone clearly defined.
7	7. Comparators explained and justified	Methods	3	UK National Health Service perspective explicitly stated.
8	8. Perspective(s) adopted stated and justified	Methods ("Medical care")	3	Within-trial 29.4 months plus lifetime extrapolation for device longevity.
9	9. Time horizon stated and justified	Methods	3	3.5 % per year for costs and benefits per UK HM Treasury Green Book.
10	10. Discount rate(s) reported and justified	Methods ("Discounting")	3	Life-years and QALYs selected as effectiveness outcomes.
11	11. Selection of outcomes explained	Methods	3	EQ-5D and Minnesota HF Questionnaire used at multiple time points.
12	12. Measurement of outcomes described	Methods ("Survival/Quality of life")	3	Utilities from UK population preferences applied to EQ-5D scores.
13	13. Valuation of outcomes described (population and methods)	Methods ("Measurement of resource utilization/Medical care")	3	Detailed collection of resource use and costing from NHS reference costs.
14	14. Measurement and valuation of resources and costs described	Methods	3	Costs in pounds sterling, converted to euros at £1 = €1.47.
15	15. Currency, price date, and conversion reported	Methods (Appendix 1)	3	Exponential model used to extrapolate survival; fit justified by AIC.
16	16. Model rationale and description provided (if applicable)	Methods ("Stasticial methods")	3	Bootstrap CIs and sensitivity analyses clearly described; intention-to-treat used.
17	17. Analytics and assumptions described (validation, extrapolation, etc.)	Discussion	3	Acknowledged limited applicability to non-trial populations; no formal subgroup analysis.
18	18. Characterizing heterogeneity (subgroups)	Not reported	2	No equity or priority-population assessment conducted.
19	19. Characterizing distributional effects (priority populations)	Methods +Results	1	Bootstrap and sensitivity analyses with cost-effectiveness plane and CEAC presented.
20	20. Characterizing uncertainty (methods to test uncertainty)	Not applicable	3	Bootstrap and sensitivity analyses with cost-effectiveness plane and CEAC presented.
21	21. Engagement with patients and stakeholders described	Tables 1-3	1	No patient or stakeholder involvement reported.
22	22. Study parameters (analytic inputs, distributions) reported	Results	3	All input parameters with means and ranges reported in tables.
23	23. Summary of main results presented (costs, outcomes, ICERs, etc.)	Results (Table3,Figs 1-2)	3	ICERs reported: €19 319/QALY and €43 596/LYG with CIs.
24	24. Effect of uncertainty discussed (sensitivity, discount rate)	Not aplicable	3	Sensitivity and probabilistic results thoroughly explored.
25	25. Effect of engagement with patients/stakeholders discussed	Discussion	1	No discussion of stakeholder impact.
26	26. Study findings, limitations, generalizability discussed	Acknowledgements	3	Findings and limitations clearly outlined; generalizability to other systems discussed.
27	27. Source of funding described	Acknowledgements	3	Unrestricted research grant from Medtronic Inc. declared.
28	28. Conflicts of interest declared		3	Authors declare consultancy fees from Medtronic; others none.
	Total points achieved		77
	Total applicable items	28	84
	Percentage adherence (%)		91.66
	Overall reporting quality (High / Medium / Low)	high

## Sheet: Feldman et al 2005
Item No.	CHEERS 2022 Checklist Item	Reported in Section (page/paragraph)	Evaluation ( 1–3)	Comments / Notes
1	1. Title identifies the study as an economic evaluation	Title	3	The title clearly states it is a cost-effectiveness analysis.
2	2. Abstract provides structured summary (context, methods, results, etc.)	Abstract	2	Abstract includes objectives, methods, and results but not in a formally structured format.
3	3. Background and objectives clearly stated	Introduction	3	Purpose and policy relevance of the analysis are clearly defined.
4	4. Health economic analysis plan reported (if available)	Methods	1	No prior or pre-registered analysis plan described
5	5. Study population described	Methods	3	Population fully described: n = 1520, NYHA III–IV, EF ≤ 35 %, QRS ≥ 120 ms.
6	6. Setting and location described	Methods	2	U.S. setting; CMS perspective mentioned, but institutional context not detailed.
7	7. Comparators explained and justified	Methods	3	CRT-P and CRT-D compared with optimal pharmacological therapy (OPT).
8	8. Perspective(s) adopted stated and justified	Methods (Model Structure)	3	Perspective clearly stated as that of the Centers for Medicare & Medicaid Services (CMS).
9	9. Time horizon stated and justified	Methods	3	Seven-year (84-month) time horizon with 1-month cycles.
10	10. Discount rate(s) reported and justified	Methods	3	3 % annual discount rate for both costs and benefits — justified.
11	11. Selection of outcomes explained	Methods	3	Primary outcomes: life-years and quality-adjusted life-years (QALYs).
12	12. Measurement of outcomes described	Methods ("Surival","Quality-adjusted survival")	3	Based on COMPANION trial survival data and MLHFQ for QoL.
13	13. Valuation of outcomes described (population and methods)	Table 3	3	MLHFQ scores converted to preference weights for QALY calculation.
14	14. Measurement and valuation of resources and costs described	Methods ("Treatment costs")	3	Costs derived from Medicare 2004 DRG base payments plus professional fees.
15	15. Currency, price date, and conversion reported	Methods	3	Reported in 2004 U.S. dollars with CPI adjustment explained
16	16. Model rationale and description provided (if applicable)	Methods ("Model Structure")	3	Model constructed from COMPANION trial data; Markov-type structure explained
17	17. Analytics and assumptions described (validation, extrapolation, etc.)	Methods ("Sensitivity analysis")	3	Details given on extrapolation, validation, Monte Carlo and one-way sensitivity methods.
18	18. Characterizing heterogeneity (subgroups)	Not reported	1	No sub-group or heterogeneity analysis provided
19	19. Characterizing distributional effects (priority populations)	Not reported	1	Equity or distributional impacts not addressed
20	20. Characterizing uncertainty (methods to test uncertainty)	Methods + Results	3	Uncertainty handled by Monte Carlo simulation (10 000 iterations) and one-way sensitivity.
21	21. Engagement with patients and stakeholders described	Not applicable	1	No patient or stakeholder engagement reported.
22	22. Study parameters (analytic inputs, distributions) reported	Tables 1-3	2	Input parameters, ranges, and sources clearly tabulated with distribution types.
23	23. Summary of main results presented (costs, outcomes, ICERs, etc.)	Results (Tables 4 & 5)	3	Presents incremental costs and ICERs for CRT-P and CRT-D vs OPT.
24	24. Effect of uncertainty discussed (sensitivity, discount rate)	Results (Figures 2-3,Table 6)	3	Comprehensive probabilistic and deterministic sensitivity analyses reported.
25	25. Effect of engagement with patients/stakeholders discussed	Not applicable	1	No impact from stakeholder involvement discussed
26	26. Study findings, limitations, generalizability discussed	Discussion + Limitations	3	Main findings, limitations, and policy implications clearly discussed.
27	27. Source of funding described	Title page/ Acknowledgements	3	Funding disclosed as Guidant Corporation.
28	28. Conflicts of interest declared	Title page	3	Authors declare consultancy fees from Guidant Corporation
	Total points achieved		71
	Total applicable items	28	0.8452
	Percentage adherence (%)
	Overall reporting quality (High / Medium / Low)	Medium

## Sheet: Hadwiger et al 2022
Item No.	CHEERS 2022 Checklist Item	Reported in Section (page/paragraph)	Evaluation ( 1–3)	Comments / Notes
1	1. Title identifies the study as an economic evaluation	Title	3	Title explicitly states “cost-effectiveness analysis,” identifying economic evaluation.
2	2. Abstract provides structured summary (context, methods, results, etc.)	Abstract	3	Structured abstract (Background–Methods–Results–Conclusion).
3	3. Background and objectives clearly stated	Introduction	3	Rationale and objectives clearly defined within health-policy context in Germany.
4	4. Health economic analysis plan reported (if available)	Methods	2	No separate published plan, but analytic strategy follows ISPOR guidelines.
5	5. Study population described	Methods ("Study population")	3	Detailed inclusion/exclusion criteria, 3569 patients (847 CRT-P, 2722 CRT-D).
6	6. Setting and location described	Methods ("Data Source")	3	German statutory health-insurance (BARMER) setting clearly specified.
7	7. Comparators explained and justified	Methods	3	CRT-P vs CRT-D justified by clinical practice prevalence.
8	8. Perspective(s) adopted stated and justified	Methods	3	German statutory payer’s perspective explicitly stated and justified.
9	9. Time horizon stated and justified	Methods ("Markov Model")	3	15-year horizon (lifetime ≈ 90 % mortality) fully justified.
10	10. Discount rate(s) reported and justified	Methods	3	3 % per year for costs and effects per IQWiG guidelines.
11	11. Selection of outcomes explained	Methods	3	Life years and QALYs chosen as primary outcomes.
12	12. Measurement of outcomes described	Methods ( Cost Effectiveness)	3	Survival from claims data modelled using parametric survival regression.
13	13. Valuation of outcomes described (population and methods)	Methods ("Results/QALY analysis")	3	Utility weights (0.72 baseline, −0.08 hospitalisation) from German sources applied.
14	14. Measurement and valuation of resources and costs described	Methods("Cost data")	3	Detailed unit costs from claims dataset (implantation, replacement, hospitalisation, outpatient, medication).
15	15. Currency, price date, and conversion reported	Methods	3	All costs inflated to 2019 euros; sources and indices cited.
16	16. Model rationale and description provided (if applicable)	Methods ("Markov Model")	3	Four-state Markov model schematic (Fig 1) and transitions described clearly.
17	17. Analytics and assumptions described (validation, extrapolation, etc.)	Methods ("Parametrisation/sensivity analyses")	3	Parametric distributions (Weibull, Gompertz etc.) and validation steps reported in detail.
18	18. Characterizing heterogeneity (subgroups)	Methods +Discussion	3	Multivariable models adjust for age, sex, comorbidities → heterogeneity addressed.
19	19. Characterizing distributional effects (priority populations)	Not reported	1	Equity or priority-population effects not analysed.
20	20. Characterizing uncertainty (methods to test uncertainty)	Methods +Results	3	Comprehensive deterministic and probabilistic (Monte Carlo 10 000 runs) analyses.
21	21. Engagement with patients and stakeholders described	Acknowledgements	2	Stakeholder feedback acknowledged (constructive criticism by researcher), no patient PPI reported.
22	22. Study parameters (analytic inputs, distributions) reported	Table 1	3	All parameters with means, SDs and distributions (Gamma, Poisson, etc.) listed.
23	23. Summary of main results presented (costs, outcomes, ICERs, etc.)	Results	3	ICER €43 965 per LY lost; clear tables for 6-, 10- and 15-year horizons.
24	24. Effect of uncertainty discussed (sensitivity, discount rate)	Results (Fig 3)	3	Probabilistic results presented with CEAC and scenario discussion.
25	25. Effect of engagement with patients/stakeholders discussed	Not reported	1	No analysis of stakeholder impact on findings.
26	26. Study findings, limitations, generalizability discussed	Discussion	3	Comprehensive discussion of strengths and limitations of claims-data approach.
27	27. Source of funding described	Funding section	3	Funded by German Federal Joint Committee (01VSF17050).
28	28. Conflicts of interest declared	Declarations	3	Authors declare no conflicts of interest.
	Total points achieved		78
	Total applicable items	28	84
	Percentage adherence (%)		0.9285
	Overall reporting quality (High / Medium / Low)	High

## Sheet: Hadwiger et al 2021
Item No.	CHEERS 2022 Checklist Item	Reported in Section (page/paragraph)	Evaluation ( 1–3)	Comments / Notes
1	1. Title identifies the study as an economic evaluation	Title	3	Title clearly specifies “cost-utility analysis,” fulfilling CHEERS criterion.
2	2. Abstract provides structured summary (context, methods, results, etc.)	Abstract	3	Structured with Background, Methods, Results, Conclusions.
3	3. Background and objectives clearly stated	Introduction	3	Context, objectives, and policy rationale clearly described.
4	4. Health economic analysis plan reported (if available)	Methods	2	Analysis follows ISPOR/IQWiG guidance but no pre-registered plan reported.
5	5. Study population described	Methods (2.1 Target Population)	3	Eligibility criteria, baseline age (66 y), NYHA II–IV patients defined.
6	6. Setting and location described	Methods (2.1, 2.3.3)	3	German statutory health-insurance context and cost sources clearly specified.
7	7. Comparators explained and justified	Methods (2.2)	3	CRT-D vs CRT-P and OMT defined and justified by guideline practice.
8	8. Perspective(s) adopted stated and justified	Methods	3	German statutory payer’s perspective explicitly stated and justified.
9	9. Time horizon stated and justified	Methods	3	20-year lifetime horizon justified to capture long-term effects.
10	10. Discount rate(s) reported and justified	Methods	3	3 % annual discount for costs and QALYs per IQWiG guidelines.
11	11. Selection of outcomes explained	Methods	3	Life-years and QALYs selected as primary outcomes.
12	12. Measurement of outcomes described	Methods (2.3.1 Effectiveness)	3	Survival estimated from CARE-HF Kaplan–Meier curves using parametric modelling.
13	13. Valuation of outcomes described (population and methods)	Methods (2.3.2 Quality of Life)	3	EQ-5D-based utilities from German population; hospitalisation decrements included.
14	14. Measurement and valuation of resources and costs described	Methods (2.3.3 Costs)	3	Detailed DRG-based hospital and outpatient costs from German databases.
15	15. Currency, price date, and conversion reported	Methods	3	All costs in 2018 €, inflated using GDP index.
16	16. Model rationale and description provided (if applicable)	Methods (2.2 model structure)	3	Six-state Markov model illustrated (Fig. 1) with transitions explained.
17	17. Analytics and assumptions described (validation, extrapolation, etc.)	Methods (2.3,2.3.1)	3	Assumptions for mortality curves, device longevity, HR applied; validation discussed.
18	18. Characterizing heterogeneity (subgroups)	Discussion	2	Potential heterogeneity acknowledged; no formal subgroup analysis.
19	19. Characterizing distributional effects (priority populations)	Not reported	1	Equity or priority-group impact not assessed.
20	20. Characterizing uncertainty (methods to test uncertainty)	Methods (3.1 Sensitivity Analysis)	3	Deterministic (tornado) and probabilistic (10 000 Monte Carlo) analyses performed.
21	21. Engagement with patients and stakeholders described	Acknowledgments	2	Feedback from a cardiologist acknowledged; no formal PPI reported.
22	22. Study parameters (analytic inputs, distributions) reported	Tables 1-2	3	Comprehensive parameter tables with ranges and probability distributions.
23	23. Summary of main results presented (costs, outcomes, ICERs, etc.)	Results (Table 3)	3	ICER €24 659/QALY for CRT-D vs CRT-P; €5837/QALY for CRT-P vs OMT.
24	24. Effect of uncertainty discussed (sensitivity, discount rate)	Results (Fig. 3 +3.1)	3	Full discussion of sensitivity results and uncertainty drivers (hazard ratio impact).
25	25. Effect of engagement with patients/stakeholders discussed	Not applicable	1	No analysis of stakeholder impact on findings.
26	26. Study findings, limitations, generalizability discussed	Discussion	3	Limitations (threshold uncertainty, longevity data) and policy implications well addressed
27	27. Source of funding described	Funding Section	3	Funded by German Federal Joint Committee (Innovationsfonds, 01VSF17050).
28	28. Conflicts of interest declared	Compliance	3	Minor institutional grants; others none.
	Total points achieved		77
	Total applicable items	28	84
	Percentage adherence (%)		91.66%
	Overall reporting quality (High / Medium / Low)	High

## Sheet: Callejo et al 2010
Item No.	CHEERS 2022 Checklist Item	Reported in Section (page/paragraph)	Evaluation ( 1–3)	Comments / Notes
1	1. Title identifies the study as an economic evaluation	Title	3	Title explicitly states “Economic Assessment of Cardiac Resynchronization Therapy.”
2	2. Abstract provides structured summary (context, methods, results, etc.)	Abstract	3	Structured abstract including Background, Methods, Results and Conclusions.
3	3. Background and objectives clearly stated	Introduction	3	Clear rationale and policy relevance for Spanish healthcare context.
4	4. Health economic analysis plan reported (if available)	Methods	2	Adapted from existing model; no prior or registered analysis plan.
5	5. Study population described	Methods	3	Detailed baseline: mean age 69 y, 39.5 % women, NYHA III–IV HF.
6	6. Setting and location described	Methods	3	Spanish National Health System perspective clearly stated.
7	7. Comparators explained and justified	Methods	3	ODT, CRT and CRT-ICD defined and justified using meta-analyses and CARE-HF.
8	8. Perspective(s) adopted stated and justified	Methods	3	Public-payer (National Health System) perspective explicitly stated and applied
9	9. Time horizon stated and justified	Methods	3	Lifetime horizon (remaining life of patients) justified for chronic HF.
10	10. Discount rate(s) reported and justified	Methods	3	3 % per year for costs and effects per Spanish guidelines.
11	11. Selection of outcomes explained	Methods	3	Life-years and QALYs clearly identified as primary outcomes
12	12. Measurement of outcomes described	Methods	3	Effectiveness from systematic reviews and RCTs (McAlister et al., CARE-HF).
13	13. Valuation of outcomes described (population and methods)	Methods	3	Utility values for NYHA I–IV derived from Spanish INCA study.
14	14. Measurement and valuation of resources and costs described	Methods	3	Costs from DRG data, Community of Madrid accounts, EUCOMED device prices.
15	15. Currency, price date, and conversion reported	Methods	3	All costs in euros (€), updated to 2009 prices using CPI index.
16	16. Model rationale and description provided (if applicable)	Methods	3	Adapted Markov model (4 health states) illustrated in Figure 1 and described in text.
17	17. Analytics and assumptions described (validation, extrapolation, etc.)	Methods	3	Transition probabilities, Weibull distributions, sensitivity analysis and software (Excel 2003) reported.
18	18. Characterizing heterogeneity (subgroups)	Results (Table 2)	3	Results by sex (men vs women) presented; gender heterogeneity addressed.
19	19. Characterizing distributional effects (priority populations)	Not Reported	1	No equity or distributional analysis included.
20	20. Characterizing uncertainty (methods to test uncertainty)	Methods + Results	3	Comprehensive one-way sensitivity analysis with tornado diagrams.
21	21. Engagement with patients and stakeholders described	Acknowledgements	2	Thanks to clinicians and industry representatives for data support; no formal PPI.
22	22. Study parameters (analytic inputs, distributions) reported	Table 1	3	Complete parameter list with values, 95 % CIs and sources clearly tabulated.
23	23. Summary of main results presented (costs, outcomes, ICERs, etc.)	Results	3	ICERs reported: €28 612/QALY (CRT vs ODT); €53 547/QALY (CRT-ICD vs CRT).
24	24. Effect of uncertainty discussed (sensitivity, discount rate)	Results (Figs 2-3)	3	Sensitivity results interpreted and drivers of uncertainty identified.
25	25. Effect of engagement with patients/stakeholders discussed	Acknowledgements	2	Industry data support acknowledged but no formal impact analysis presented.
26	26. Study findings, limitations, generalizability discussed	Discussion	3	Limitations (transfers of RCT data, short follow-up, price sensitivity) and policy implications clearly stated.
27	27. Source of funding described	Title page + Acknowledgements	3	Partially funded by Spanish Ministry of Health Quality Plan (Project UETS).
28	28. Conflicts of interest declared	Acknowledgements	3	Potential industry data support acknowledged; no financial conflict declared.
	Total points achieved		79
	Total applicable items	28	84
	Percentage adherence (%)		94.04
	Overall reporting quality (High / Medium / Low)	High

## Sheet: Shah et al 2020
Item No.	CHEERS 2022 Checklist Item	Reported in Section (page/paragraph)	Evaluation ( 1–3)	Comments / Notes
1	1. Title identifies the study as an economic evaluation	Title	3	Title explicitly states “Cost-effectiveness analysis…,” identifying it as an economic evaluation.
2	2. Abstract provides structured summary (context, methods, results, etc.)	Abstract	3	Structured with Aims, Methods, Results, and Conclusions.
3	3. Background and objectives clearly stated	Introduction	3	Clear rationale for evaluating ICD, CRT-P, CRT-D, OPT from US payer perspective.
4	4. Health economic analysis plan reported (if available)	Methods	2	Model adapted from prior UK CEA; no separate registered plan.
5	5. Study population described	Methods (Real world evidence)	3	2 368 HF patients (mean age 57 ± 7 y, 34.6 % female, HFrEF); prognostic variables listed.
6	6. Setting and location described	Methods (Data sources)	3	US Medicare/MarketScan databases, representing US payer setting.
7	7. Comparators explained and justified	Methods	3	ICD, CRT-P, CRT-D, and OPT clearly defined and justified.
8	8. Perspective(s) adopted stated and justified	Methods	3	Explicitly US payer perspective; justified using Medicare cost data.
9	9. Time horizon stated and justified	Methods (Model overview)	3	Lifetime horizon (≈ 80 years) justified for chronic HF.
10	10. Discount rate(s) reported and justified	Methods	3	3 % for costs and outcomes per US guidelines.
11	11. Selection of outcomes explained	Methods	3	QALYs and life-years gained identified as primary outcomes.
12	12. Measurement of outcomes described	Methods	3	Derived from 13 RCTs (n = 12 638) with risk equations for mortality and hospitalization.
13	13. Valuation of outcomes described (population and methods)	Methods	3	EQ-5D data used to estimate HRQoL by NYHA class and treatment effect.
14	14. Measurement and valuation of resources and costs described	Methods	3	Costs from Medicare claims and Truven data, inflated to 2018 USD.
15	15. Currency, price date, and conversion reported	Methods	3	All costs in 2018 US dollars with inflation indices specified.
16	16. Model rationale and description provided (if applicable)	Methods	3	Two-state (alive/dead) cohort model schematic clearly explained.
17	17. Analytics and assumptions described (validation, extrapolation, etc.)	Methods (Seinsitivity analyses)	3	Risk equations, parametric survival, device longevity assumptions fully detailed.
18	18. Characterizing heterogeneity (subgroups)	Methods + Results	3	24 sub-group analyses (NYHA, QRS, LBBB) explicitly reported.
19	19. Characterizing distributional effects (priority populations)	Not reported	1	No equity or distributional analysis performed.
20	20. Characterizing uncertainty (methods to test uncertainty)	Methods + Results	3	One-way and scenario sensitivity analyses performed.
21	21. Engagement with patients and stakeholders described	Acknowledgements	1	No patient or stakeholder involvement reported.
22	22. Study parameters (analytic inputs, distributions) reported	Tables 1–3	3	All input parameters with values and sources tabulated.
23	23. Summary of main results presented (costs, outcomes, ICERs, etc.)	Results (Tables 4–6)	3	Detailed ICERs by subgroup and threshold ($100 000/QALY).
24	24. Effect of uncertainty discussed (sensitivity, discount rate)	Results + Discussion	3	Results robust to sensitivity analyses; key drivers identified (hospitalization costs).
25	25. Effect of engagement with patients/stakeholders discussed	Not applicable	1	Not addressed
26	26. Study findings, limitations, generalizability discussed	Discussion	3	Limitations (claims data, subgroup sizes, assumptions) and policy relevance clearly stated.
27	27. Source of funding described	Transparency / Funding	3	Funded by Medtronic plc (fully declared).
28	28. Conflicts of interest declared	Transparency / Financial disclosures	3	Full disclosures of employment and shares in Medtronic.
	Total points achieved		77
	Total applicable items	28	84
	Percentage adherence (%)		0.9166
	Overall reporting quality (High / Medium / Low)	High

[truncated: 8 more sheets: Gold et al 2017, Crespo et al 2020, Permsuwan et al 2020, Poggio et al 2012, Almenar et al 2013, Banz et al 2005, Blomstrom et al 2008, Caro et al 2006]
